# Supplementary material for: Determining the utility of veterinary tissue archives for retrospective DNA analysis
Source: PeerJ. 2016 May 3;4:e1996. doi: 10.7717/peerj.1996 (PMC4860330; doi:10.7717/peerj.1996)
Supplement: Data S2 [file peerj-04-1996-s002.csv]

Years	Max Amplicon Size
2015	500
2015	400
2015	500
2015	500
2015	500
2012	200
2012	300
2012	200
2012	200
2012	400
2007	200
2007	200
2007	300
2007	200
2007	200
2002	200
2002	200
2002	200
2002	200
2002	300
1997	200
1997	200
1997	200
1997	200
1997	300
1992	200
1992	200
1992	200
1992	200
1992	200
1987	400
1987	200
1987	200
1987	200
1987	300
1982	500
1982	200
1982	200
1982	300
1982	300
1977	200
1977	200
1977	500
1977	200
1977	200
